# Supplementary material for: The persimmon (Diospyros oleifera Cheng) genome provides new insights into the inheritance of astringency and ancestral evolution
Source: Hortic Res. 2019 Dec 18;6:138. doi: 10.1038/s41438-019-0227-2 (PMC6917749; doi:10.1038/s41438-019-0227-2)
Supplement: Supplementary file 2 — Supplemental Tables [file 41438_2019_227_MOESM2_ESM.xlsx]

## Sheet: Sheet1
Supplementary Table 1 Raw persimmon genome sequencing data
Species	Reads-num	Total-base (bp)	Read_N50	Mean	Maximum
persimmon	10909380	86317507113	11994	7912	124661

## Sheet: Sheet2
Supplementary Table 2 Statistics of the subread length distribution
Length (bp)	Number	Total length (bp)	Average length (bp)
500~2000	1908683	2288270357	1199
2000~4000	1815475	5332346800	2937
4000~6000	1417195	7036406535	4965
6000~8000	1157291	8064864546	6969
8000~10000	983351	8829862520	8979
10000~12000	1055055	11645496145	11038
12000~14000	929141	12009588174	12925
14000~16000	570484	8509714254	14917
16000~18000	355026	6008906492	16925
18000~	717679	16592051290	23119
Total	10909380	86317507113	7912

## Sheet: Sheet3
Supplementary Table 3 Statistical information for the final optimized genome
Scaffold number	Scaffold length (bp)	Scaffold N50 (bp)	Scaffold N90 (bp)	Scaffold max (bp)	Gap total length (bp)
4728	856414507	42435846	40370	57589160	54848
Contig number	Contig length (bp)	Contig N50 (bp)	Contig N90 (bp)	Contig max (bp)	GC content (%)
5919	856359661	890843	39494	9384044	37.4

## Sheet: Sheet4
Supplementary Table 4 Statistical information for the Hi-C assembly data
Group	Sequence Number	Sequence Length (bp)
Lachesis Group0	268	66045999
Lachesis Group1	318	63480260
Lachesis Group2	340	58398682
Lachesis Group3	378	58384642
Lachesis Group4	329	54459581
Lachesis Group5	248	55424941
Lachesis Group6	308	52637277
Lachesis Group7	295	52212288
Lachesis Group8	318	53571714
Lachesis Group9	309	51182440
Lachesis Group10	295	51087343
Lachesis Group11	276	48269782
Lachesis Group12	288	48518100
Lachesis Group13	225	47370119
Lachesis Group14	170	38671963
Total Sequences Clustered(Ratio %)	4,365(69.81%)	799,715,131(94.14%)
Total Sequences Ordered and Oriented (Ratio %)	1,504(34.46%)	655,476,535(81.96%)

## Sheet: Sheet5
Supplementary Table 5 Statistical information for repetitive sequence
Type	Number	Length（bp）	Percentage (%)
ClassI/DIRS	69970	50707423	5.92
ClassI/LINE	31390	12626890	1.47
ClassI/LTR	9922	7044953	0.82
ClassI/LTR/Copia	250504	167108218	19.51
ClassI/LTR/Gypsy	269038	213910214	24.98
ClassI/PLE/LARD	225316	98364964	11.49
ClassI/SINE	3633	791956	0.09
ClassI/SINE|TRIM	37	25211	0
ClassI/TRIM	5510	8426318	0.98
ClassI/Unknown	255	40136	0
ClassII/Crypton	11	569	0
ClassII/Helitron	22634	9051764	1.06
ClassII/MITE	2600	616809	0.07
ClassII/Maverick	2085	1775367	0.21
ClassII/TIR	108182	54774661	6.4
Potential Host Gene	22864	6815898	0.8
SSR	4012	1082625	0.13
Unknown	189318	62318227	7.28
Unknown/DIRS|Maverick	104	229792	0.03
Unknown/DIRS|TIR	842	867037	0.1
Total	1225217	556359981	64.96

## Sheet: Sheet6
Supplementary Table 6 Genome completeness evaluation based on CEGs
Species	Number of 458 CEGs present in assembly	% of 458 CEGs present in assemblies	Number of 248 highly conserved CEGs present	% of 248 highly conserved CEGs present
persimmon	420	0.917	191	0.7702

## Sheet: Sheet7
Supplementary Table 7 Genome completeness evaluation based on BUSCOs
Species	Complete BUSCOs	Complete and single-copy BUSCOs	Complete and duplicated BUSCOs	Fragmented BUSCOs	Missing BUSCOs
persimmon	1,294 (89.86%)	1,183 (82.15%)	111 (7.71%)	47 (3.26%)	99 (6.88%)

## Sheet: Sheet8
Supplementary Table 8 Genome assembly evaluated by using the unigene assembled from transcriptome
Library	Total reads	Mapped reads	Mapped(%)	Properly mapped reads	Properly_mapped(%)
270_1 bp	250587312	247080486	0.986	232602362	0.9378
270_2 bp	253282391	249696440	0.9858	234537324	0.9355

## Sheet: Sheet9
Supplementary Table 9 General statistics of predicted protein-coding genes based on homology, de novo, and consolidated final set analysis
Method	Software	Species	Gene number
Ab initio	Genscan		38463
	Augustus		47353
	GlimmerHMM		69582
	GeneID		72918
	SNAP		45643
Homology-based	GeMoMa	Arabidopsis thaliana	24266
		Oryza sativa	23371
		Ziziphus jujuba	23660
		Camellia sinensis	32561
RNAseq	PASA		40638
	TransDecoder		86842
	GeneMarkS-T		48654
Integration	EVM		32516

## Sheet: Sheet10
Supplementary Table 10 Summary of persimmon gene annotation based on homology or functional classification
database	Annotated number	Percentage (%)
COG_Annotation	13716	0.4218
GO_Annotation	16976	0.5221
KEGG_Annotation	10271	0.3159
KOG_Annotation	17212	0.5293
Pfam_Annotation	25804	0.7936
Swissprot_Annotation	21317	0.6556
TrEMBL_Annotation	29941	0.9208
nr_Annotation	30292	0.9316
nt_Annotation	29103	0.895
All_Annotated	31198	0.9595

[truncated: 22 more sheets: Sheet11, Sheet12, Sheet13, Sheet14, Sheet15, Sheet16, Sheet17, Sheet18, Sheet19, Sheet20, Sheet21, Sheet22, Sheet23, Sheet24, Sheet25, Sheet26, Sheet27, Sheet28, Sheet29, Sheet30 …]
